# Supplementary material for: Epigenetic Reprogramming by Decitabine in Triple-Negative Breast Cancer: Mechanisms, Immune Modulation, and Therapeutic Synergy
Source: Cancers (Basel). 2025 Sep 9;17(18):2953. doi: 10.3390/cancers17182953 (PMC12468927; doi:10.3390/cancers17182953)
Supplement: Supplementary file 1 [file cancers-17-02953-s001.zip]

Archive with 1 entries (1 files):
- cancers-3824457-supplementary.pdf
